# Supplementary material for: Culicidae-centric metabarcoding through targeted use of D2 ribosomal DNA primers
Source: PeerJ. 2020 Jun 3;8:e9057. doi: 10.7717/peerj.9057 (PMC7315618; doi:10.7717/peerj.9057)
Supplement: Data S1 — Absolute and proportional volumes of genomic DNA used per specimen are listed in the tabs ”dillutions Fresh Pools A-D” and ”dillutions Degraded Pools I-IV”. Resulting absolute and proportional Illumina read outputs are listed in tabs ”Fresh Pool (A-D) reads #” and ”Degraded Pools (I-IV) reads #”. [file peerj-08-9057-s001.xlsx]

## Sheet: dillutions Fresh Pools A-D
	Volume (µL) of genomic DNA added to Fresh Pools A-D
	mixA	mixB	mixC	mixD
Aedeomyia squamipennis	40	4	10	0.5
Aedes sp.	4	4	4	4
Anopheles (Nyssorhynchus) sp.	0.5	40	4	10
Chagasia sp.	4	4	4	4
Coquillettidia venezuelensis	10	0.5	40	4
Culex (Culex) sp.	4	10	0.5	40
Culex sp.	4	4	4	4
Haemagogus sp.	4	4	4	4
Kerteszia sp.	40	4	10	0.5
Limatus sp.	0.5	40	4	10
Mansonia flaveola	4	4	4	4
Mansonia humeralis	4	4	4	4
Mansonia indubitans	0.5	40	4	10
Mansonia titillans	10	0.5	40	4
Psorophora sp.	4	10	0.5	40
Wyeomyia (Phoniomyia) sp.	40	4	10	0.5
Wyeomyia sp.	4	4	4	4
	Relative percentages of genomic DNA contributed to the final volume of Fresh Pools A-D
	mixA	mixB	mixC	mixD
Aedeomyia squamipennis	0.225352	0.0220994	0.0662252	0.00338983
Aedes sp.	0.0225352	0.0220994	0.0264901	0.0271186
Anopheles (Nyssorhynchus) sp.	0.0028169	0.220994	0.0264901	0.0677966
Chagasia sp.	0.0225352	0.0220994	0.0264901	0.0271186
Coquillettidia venezuelensis	0.056338	0.00276243	0.264901	0.0271186
Culex (Culex) sp.	0.0225352	0.0552486	0.00331126	0.271186
Culex sp.	0.0225352	0.0220994	0.0264901	0.0271186
Haemagogus sp.	0.0225352	0.0220994	0.0264901	0.0271186
Kerteszia sp.	0.225352	0.0220994	0.0662252	0.00338983
Limatus sp.	0.0028169	0.220994	0.0264901	0.0677966
Mansonia flaveola	0.0225352	0.0220994	0.0264901	0.0271186
Mansonia humeralis	0.0225352	0.0220994	0.0264901	0.0271186
Mansonia indubitans	0.0028169	0.220994	0.0264901	0.0677966
Mansonia titillans	0.056338	0.00276243	0.264901	0.0271186
Psorophora sp.	0.0225352	0.0552486	0.00331126	0.271186
Wyeomyia (Phoniomyia) sp.	0.225352	0.0220994	0.0662252	0.00338983
Wyeomyia sp.	0.0225352	0.0220994	0.0264901	0.0271186

## Sheet: dillutions Degraded Pools I-IV
	Volume (µL) of genomic DNA added to Degraded Pools I-IV
	Pool-I	Pool-II	Pool-III	Pool-IV
Aedeomyia squamipennis	0.5	2	5	50
Aedes sp.	50	0.5	2	5
Anopheles (Nyssorhynchus) sp.	5	50	0.5	2
Chagasia sp.	2	5	50	0.5
Coquillettidia venezuelensis	0.5	2	5	50
Culex (Culex) sp.	50	0.5	2	5
Culex sp.	5	50	0.5	2
Haemagogus sp.	2	5	50	0.5
Kerteszia sp.	0.5	2	5	50
Limatus sp.	50	0.5	2	5
Mansonia flaveola	5	50	0.5	2
Mansonia humeralis	2	5	50	0.5
Mansonia indubitans	0.5	2	5	50
Mansonia titillans	50	0.5	2	5
Psorophora sp.	5	50	0.5	2
Wyeomyia (Phoniomyia) sp.	2	5	50	0.5
	Relative percentages of genomic DNA contributed to the final volume of Degraded Pools I-IV
	Pool-I	Pool-II	Pool-III	Pool-IV
Aedeomyia squamipennis	0.00217391	0.00869565	0.0217391	0.217391
Aedes sp.	0.217391	0.00217391	0.00869565	0.0217391
Anopheles (Nyssorhynchus) sp.	0.0217391	0.217391	0.00217391	0.00869565
Chagasia sp.	0.00869565	0.0217391	0.217391	0.00217391
Coquillettidia venezuelensis	0.00217391	0.00869565	0.0217391	0.217391
Culex (Culex) sp.	0.217391	0.00217391	0.00869565	0.0217391
Culex sp.	0.0217391	0.217391	0.00217391	0.00869565
Haemagogus sp.	0.00869565	0.0217391	0.217391	0.00217391
Kerteszia sp.	0.00217391	0.00869565	0.0217391	0.217391
Limatus sp.	0.217391	0.00217391	0.00869565	0.0217391
Mansonia flaveola	0.0217391	0.217391	0.00217391	0.00869565
Mansonia humeralis	0.00869565	0.0217391	0.217391	0.00217391
Mansonia indubitans	0.00217391	0.00869565	0.0217391	0.217391
Mansonia titillans	0.217391	0.00217391	0.00869565	0.0217391
Psorophora sp.	0.0217391	0.217391	0.00217391	0.00869565
Wyeomyia (Phoniomyia) sp.	0.00869565	0.0217391	0.217391	0.00217391

## Sheet: Fresh Pool (A-D) reads #
Red cells indicate non-recovery of reads for the respective taxon	Total number of reads per species for the four Fresh Pools (A, B, C, D), and the Bycatch Pools diluted in either 1:1 or 1:10. Suffix "-REP" indicates replicate sample. Red-highlighted cells indicate no recovery for that individual.
	A	A-REP	A1:1	A1:1-REP	A1:10	A1:10-REP	B	B1:1	B1:10	C	C1:1	C1:10	D	D1:1	D1:10
Aedeomyia squamipennis	7340	1193	3544	546	2204	350	1168	2086	2214	1987	2207	2286	206	2170	2808
Aedes sp.	1091	162	219	40	42	4	1468	249	23	711	204	23	1835	457	71
Anopheles (Nyssorhynchus) sp.	51	11	21	1	2	0	5860	1615	183	528	152	31	2032	437	82
Chagasia sp.	70	5	4	0	1	0	63	2	0	52	4	0	114	4	1
Coquillettidia venezuelensis	640	139	279	28	32	4	51	13	0	2442	1064	107	460	93	15
Culex (Culex) sp.	105	15	42	7	28	8	326	95	55	7	17	35	1691	423	87
Culex sp.	10	5	44	9	56	15	30	60	85	22	45	82	64	81	112
Haemagogus sp.	85	13	17	3	4	0	73	8	0	54	16	4	107	33	5
Kerteszia sp.	280	55	87	5	9	3	32	6	1	73	24	5	5	0	0
Limatus sp.	45	4	6	0	3	0	4927	1261	205	297	76	12	1297	367	53
Mansonia flaveola	2523	363	580	87	99	11	3267	676	88	1749	644	119	2948	962	146
Mansonia humeralis	106	19	72	8	53	8	137	57	59	68	68	48	164	93	93
Mansonia indubitans	29	3	9	0	5	1	2619	593	92	144	80	13	719	200	30
Mansonia titillans	3092	482	1129	163	527	83	147	366	470	6603	3703	1014	1596	967	594
Psorophora sp.	4	4	3	4	1	5	30	3	3	3	2	0	153	33	2
Wyeomyia (Phoniomyia) sp.	2572	415	644	93	94	12	230	61	10	442	155	26	41	18	2
Wyeomyia sp.	71	12	18	0	4	1	72	16	4	49	15	5	81	20	7
	Percent total number of reads per species standardised for equal volume. Red-highlighted cells indicate no recovery for that individual.
	A	A-REP	A1:1	A1:1-REP	A1:10	A1:10-REP	B	B1:1	B1:10	C	C1:1	C1:10	D	D1:1	D1:10
Aedeomyia squamipennis	0.0968721	0.103138	0.155596	0.177966	0.268029	0.266565	0.121578	0.314199	0.350583	0.140441	0.305774	0.552207	0.147293	0.840222	0.951909
Aedes sp.	0.143988	0.140054	0.0961496	0.130378	0.0510762	0.0304646	0.152805	0.0375051	0.00364201	0.125634	0.0706591	0.0138897	0.164006	0.0221188	0.00300861
Anopheles (Nyssorhynchus) sp.	0.0538472	0.0760785	0.0737586	0.0260756	0.0194576	0	0.0609972	0.0243256	0.00289777	0.0932978	0.052648	0.0187209	0.0726454	0.0084603	0.0013899
Chagasia sp.	0.00923848	0.00432264	0.00175616	0	0.0012161	0	0.00655772	0.000301246	0	0.00918842	0.00138547	0	0.0101889	0.0001936	4.23749e-05
Coquillettidia venezuelensis	0.0337865	0.0480678	0.0489968	0.0365059	0.0155661	0.0121858	0.042469	0.0156648	0	0.0431502	0.0368536	0.00646174	0.0411133	0.00450119	0.000635623
Culex (Culex) sp.	0.0138577	0.0129679	0.0184397	0.0228162	0.0340508	0.0609292	0.0135734	0.00572367	0.00348366	0.00989522	0.0471061	0.169092	0.0151136	0.00204732	0.000368661
Culex sp.	0.00131978	0.00432264	0.0193177	0.0293351	0.0681017	0.114242	0.00312272	0.00903737	0.0134596	0.00388741	0.0155866	0.0495199	0.00572011	0.00392039	0.00474598
Haemagogus sp.	0.0112182	0.0112389	0.00746367	0.00977836	0.0048644	0	0.00759863	0.00120498	0	0.00954182	0.00554189	0.0024156	0.00956331	0.0015972	0.000211874
Kerteszia sp.	0.00369539	0.00475491	0.00381964	0.00162973	0.00109449	0.00228484	0.0033309	0.000903737	0.000158348	0.00515965	0.00332514	0.0012078	0.00357507	0	0
Limatus sp.	0.0475122	0.0276649	0.0210739	0	0.0291864	0	0.0512855	0.0189935	0.00324614	0.05248	0.026324	0.00724681	0.0463686	0.00710511	0.000898347
Mansonia flaveola	0.332981	0.313824	0.254643	0.283572	0.120394	0.0837776	0.340065	0.101821	0.0139346	0.309049	0.223061	0.0718642	0.263482	0.0465607	0.00618673
Mansonia humeralis	0.0139897	0.016426	0.0316108	0.0260756	0.0644534	0.0609292	0.0142604	0.0085855	0.00934254	0.0120156	0.023553	0.0289873	0.0146578	0.00450119	0.00394086
Mansonia indubitans	0.030619	0.0207487	0.0316108	0	0.048644	0.0609292	0.0272614	0.00893193	0.0014568	0.0254448	0.0277095	0.00785072	0.0257047	0.00387199	0.000508498
Mansonia titillans	0.163231	0.166681	0.19827	0.212516	0.256354	0.252856	0.122411	0.441024	0.595389	0.116675	0.12826	0.0612356	0.142645	0.0468027	0.0251707
Psorophora sp.	0.000527913	0.00345811	0.00131712	0.0130378	0.0012161	0.0380807	0.00124909	0.000180747	0.000190018	0.00424081	0.00554189	0	0.00136746	0.00015972	8.47497e-06
Wyeomyia (Phoniomyia) sp.	0.0339448	0.0358779	0.0282741	0.0303129	0.0114314	0.00913938	0.0239409	0.00918799	0.00158348	0.0312406	0.0214748	0.00628057	0.0293156	0.00696959	0.000677998
Wyeomyia sp.	0.00937046	0.0103743	0.00790271	0	0.0048644	0.00761615	0.00749454	0.00240997	0.000633392	0.00865831	0.00519552	0.00301951	0.00723951	0.000967998	0.000296624

## Sheet: Degraded Pools (I-IV) reads #
Red cells indicate non-recovery of reads for the respective taxon	Total number of reads per species for Degraded Pools (I-IV). Red-highlighted cells indicate no recovery for that individual.
	POOL I	POOL II	POOL III	POOL IV
Aedeomyia squamipennis	9	43	300	1166
Aedes sp.	1201	9	124	94
Anopheles (Nyssorhynchus) sp.	107	1481	26	24
Chagasia sp.	0	0	2	0
Coquillettidia venezuelensis	4	23	208	792
Culex (Culex) sp.	186	0	21	16
Culex sp.	5	52	2	0
Haemagogus sp.	8	6	336	3
Kerteszia sp.	4	4	48	181
Limatus sp.	656	13	61	70
Mansonia flaveola	307	3462	87	130
Mansonia humeralis	1	14	301	0
Mansonia indubitans	3	11	66	462
Mansonia titillans	1590	20	162	197
Psorophora sp.	1	21	0	0
Wyeomyia (Phoniomyia) sp.	18	55	1296	8
	Percent total number of reads per species standardised for equal volume for Degraded Pools I-IV. Red-highlighted cells indicate no recovery for that individual.
	POOL I	POOL II	POOL III	POOL IV
Aedeomyia squamipennis	0.085649	0.0896506	0.103968	0.102994
Aedes sp.	0.114294	0.0750563	0.107434	0.0830315
Anopheles (Nyssorhynchus) sp.	0.101827	0.123509	0.0901057	0.0529989
Chagasia sp.	0	0	6.93121e-05	0
Coquillettidia venezuelensis	0.0380662	0.0479526	0.0720846	0.0699585
Culex (Culex) sp.	0.0177008	0	0.0181944	0.014133
Culex sp.	0.00475828	0.00433659	0.00693121	0
Haemagogus sp.	0.0190331	0.00500375	0.0116444	0.0264994
Kerteszia sp.	0.0380662	0.00833959	0.0166349	0.015988
Limatus sp.	0.0624286	0.108415	0.0528505	0.061832
Mansonia flaveola	0.292158	0.288717	0.301508	0.287077
Mansonia humeralis	0.00237914	0.0116754	0.0104315	0
Mansonia indubitans	0.0285497	0.0229339	0.022873	0.0408091
Mansonia titillans	0.151313	0.166792	0.140357	0.174013
Psorophora sp.	0.000951656	0.00175131	0	0
Wyeomyia (Phoniomyia) sp.	0.0428245	0.0458677	0.0449142	0.0706651
